# Supplementary material for: Geographical distribution and regional differences in 532 clinical isolates of rapidly growing mycobacterial species in Japan
Source: Sci Rep. 2021 Mar 2;11:4960. doi: 10.1038/s41598-021-84537-7 (PMC7925662; doi:10.1038/s41598-021-84537-7)
Supplement: Supplementary file 1 — Supplementary Table S1. [file 41598_2021_84537_MOESM1_ESM.xlsx]

## Sheet: Sheet1
Geographical distribution and regional differences in 532 clinical isolates of rapidly growing mycobacterial species in Japan
Keisuke Kamada1,2, Atsushi Yoshida1, Shigekazu Iguchi1, Yuko Arai1, Yutaka Uzawa1, Satoshi Konno2, Masahiro Shimojima3, Ken Kikuchi1,*
1 Department of Infectious Diseases, Tokyo Women’s Medical University, 8-1 Kawada-Cho, Shinjuku-ku, Tokyo 162-8666, Japan
2 Department of Respiratory Medicine, Faculty of Medicine and Graduate School of Medicine, Hokkaido University, Kita 14-jo Nishi 5-chome, Kita-ku, Sapporo-shi, Hokkaido 001-0014, Japan
3 BML, Inc., Matoba 1361-1, Kawagoe-shi, Saitama 350-1101, Japan
Table S1 List of primers used in this study
house keeping gene analysis to identify RGM species
gene	primer	sequence (5'-3')
hsp65 (heat shock protein 65)	Tb11 (Forward)	ACCAACGATGGTGTGTCCAT
	Tb12 (Reverse)	CTTGTCGAACCGCATACCCT
rpoB (RNA polymerase beta subunit)	MycoF (Forward)	GGCAAGGTCACCCCGAAGGG
	MycoR (Reverse)	AGCGGCTGCTGGGTGATCATC
sodA (superoxide dismutase A)	sodF (Forward)	ACATCTCGGGTCAGATCAACGAGC
	sodR (Reverse)	GACGTTCTTGTACTGCAGGTA
PCR and gene sequence analysis to determine MAG subspecies
gene	primer	sequence (5'-3')
erm(41)	erm(41)f (Forward)	GACCGGGGCCTTCTTCGTGAT
	erm(41)r1 (Reverse)	GACTTCCCCGCACCGATTCC
MAG PCR-based typing scheme
MAB_4751	Forward	CCCGCATGCAGCTGGCCGCGCA
	Reverse	GCGCCAGTGGTGGGGCCACCCGT
MAB_2396	Forward	AGGCGGCCACCGACGTCGCGATGGA
	Reverse	TGCGCCCGCCCAGCGCGTATCCG
MAB_2697c	Forward	GACTCCGGTGGCCGCGGCGA
	Reverse	GCCGGAGCGCTGGGTGGGCT
MAB_4792	Forward	GCGGTGACGACCGCGGGGGCGAT
	Reverse	TCGGGGCAGGCCAGGGCGCCTA
